# Supplementary material for: Quinine Esters with 1,2-Azole, Pyridine and Adamantane Fragments
Source: Molecules. 2022 May 27;27(11):3476. doi: 10.3390/molecules27113476 (PMC9182173; doi:10.3390/molecules27113476)
Supplement: Supplementary file 1 [file molecules-27-03476-s001.zip]

Archive with 64 entries (64 files):
- IR/2a (IR1).jpg
- IR/2a (IR2).jpg
- IR/2b_o¬o1⁄4_1.jpg
- IR/2b_o¬o1⁄4_2.jpg
- IR/2c (o¬o1⁄4) 001.jpg
- IR/2c (o¬o1⁄4).jpg
- IR/2d_o¬o1⁄4_1.jpg
- IR/2d-_o¬o1⁄4_2.jpg
- IR/2e_o¬o1⁄4_1.jpg
- IR/2e_o¬o1⁄4_2.jpg
- IR/2f_o¬o1⁄4_1.jpg
- IR/2f_o¬o1⁄4_2.jpg
- IR/3a (o¬o1⁄4-1).jpg
- IR/3a (o¬o1⁄4-2).jpg
- IR/3b_o¬o1⁄4_1.jpg
- IR/3b_o¬o1⁄4_2.jpg
- IR/3c (o¬o1⁄4) 001.jpg
- IR/3c (o¬o1⁄4).jpg
- IR/3d_o¬o1⁄4_1.jpg
- IR/3d_o¬o1⁄4_2.jpg
- IR/3e_o¬o1⁄4_1.jpg
- IR/3e_o¬o1⁄4_2.jpg
- MS/2a (mass-1).jpg
- MS/2a (mass-2).jpg
- MS/2b_(mass).xls
- MS/2c (mass1).jpg
- MS/2c (mass2).jpg
- MS/2d_(mass).xls
- MS/2e_mass.xls
- MS/3a (mass-1).jpg
- MS/3a (mass-2).jpg
- MS/3b (mass).xls
- NMR/2a ( H1, DMSO).pdf
- NMR/2a (C13, DMSO).pdf
- NMR/2b (13C).pdf
- NMR/2b (1H).pdf
- NMR/2c (13C, DMSO).pdf
- NMR/2c (1H, DMSO).pdf
- NMR/2d (13C).pdf
- NMR/2d (1H).pdf
- NMR/2e (13H).pdf
- NMR/2e (1H).pdf
- NMR/2f (13C,CDCl3).pdf
- NMR/2f (1H,CDCl3).pdf
- NMR/3a (13C).pdf
- NMR/3a (H1).pdf
- NMR/3b (13C).pdf
- NMR/3b (1H).pdf
- NMR/3c (13C, DMSO).pdf
- NMR/3c (1H, DMSO).pdf
- NMR/3d (13C).pdf
- NMR/3d (1H).pdf
- NMR/3e (13C).pdf
- NMR/3e (1H).pdf
- UV/2a UV.jpg
- UV/2b UV.jpg
- UV/2c uv.jpg
- UV/2d UV.jpg
- UV/2e uv.jpg
- UV/3a UV.jpg
- UV/3b UV.jpg
- UV/3c UV.jpg
- UV/3d uv.jpg
- UV/3e uv.jpg
