# Supplementary material for: Quinine Esters with 1,2-Azole, Pyridine and Adamantane Fragments
Source: Molecules. 2022 May 27;27(11):3476. doi: 10.3390/molecules27113476 (PMC9182173; doi:10.3390/molecules27113476)
Supplement: Supplementary file 1 [file molecules-27-03476-s001.zip › MS/2b_(mass).xls]

## Sheet: Report
Data Filename							KH-13_01.d						Sample Name				KH-13
Sample Type							Sample						Position				Vial 3
Instrument Name							Instrument 1						User Name
Acq Method							All_2021_kol 1-2.m						Acquired Time				12/9/2021 10:00:19 AM
IRM Calibration Status							Not Applicable						DA Method				ChromPeakSurvey-Default.m
Comment
Column3					Column4						Column3					Column4
Sample Group											Info.
Stream Name					LC 1						Acquisition SW Version					6400 Series Triple Quadrupole 10.0 (127)
User Chromatograms
Fragmentor Voltage					135	Collision Energy				0	Ionization Mode				ESI
Integration Peak List
Peak		Start		RT		End		Height			Area				Area %
1		3.257		3.448		3.775		132967015			1504245393				100
Integration Peak List
Peak		Start		RT		End		Height			Area			Area %
1		3.239		3.392		3.712		149.02			1344.2			100
User Spectra
Spectrum Source									Fragmentor Voltage						Collision Energy					Ionization Mode
Peak (1) in "+ TIC Scan"									135						0					ESI
Peak List
m/z		z	Abund
172.1			299026.88
190.1			210584.83
248.7		2	3572855.75
307.3			236848.5
496.3		1	1570406.75
497.3		1	467624.34
498.3		1	219679.66
Spectrum Source
Peak (1) in "DAD1 - B:Sig=220,4 Ref=off"
--- End Of Report ---

## Sheet: Design
CMD:Repeat	ItemID
ItemID	Data Filename	Sample Name	Sample Type	Position	Instrument Name	User Name	Acq Method	Acquired Time	IRM Calibration Status	DA Method	Comment
1	KH-13_01.d	KH-13	Sample	Vial 3	Instrument 1		All_2021_kol 1-2.m	12/9/2021 10:00:19 AM	Not Applicable	ChromPeakSurvey-Default.m
CMD:Repeat	ItemID
ItemID	AttrID	Column3	Column4
1	1	Sample Group
1	2	Info.
1	3	Stream Name	LC 1
1	4	Acquisition SW Version	6400 Series Triple Quadrupole 10.0 (127)
CMD:EndRepeat	ItemID
CMD:EndRepeat	ItemID
User Chromatograms
CMD:Repeat	ItemID
ItemID	Fragmentor Voltage	Collision Energy	Ionization Mode
259	135	0	ESI
ItemID	PlotFile
259	Image_cajfhx1p.qti.emf
260	Image_y5222b3y.lst.emf
Integration Peak List
ItemID	Peak	Start	RT	End	Height	Area	Area %	Signal To Noise
259	1	3.257	3.448	3.775	132967015	1504245393	100
260	1	3.239	3.392	3.712	149.02	1344.2	100
Noise Measurements
ItemID	Noise Type	Signal Definition	Noise Multiplier	Noise Value
Noise Regions
ItemID	Start	End
CMD:EndRepeat	ItemID
User Spectra
CMD:Repeat	ItemID
ItemID	Spectrum Source	Fragmentor Voltage	Collision Energy	Ionization Mode
261	Peak (1) in "+ TIC Scan"	135	0	ESI
262	Peak (1) in "DAD1 - B:Sig=220,4 Ref=off"
ItemID	Spectrum
261	Image_3qktso0t.sgb.emf
262	Image_m2rov1hn.swv.emf
Library Spectrum
ItemID	Library Spectrum
Difference Spectrum
ItemID	Difference Spectrum
Peak List
ItemID	m/z	z	Abund	Name	Formula	Ion	Score (DB)	Hits (DB)
261	172.1		299026.88
261	190.1		210584.83
261	248.7	2	3572855.75
261	307.3		236848.5
261	496.3	1	1570406.75
261	497.3	1	467624.34
261	498.3	1	219679.66
Spectrum Structure
ItemID	Title	Structure
CMD:EndRepeat	ItemID
CMD:Repeat	CompoundID
CMD:Repeat	ItemID
CompoundID	ItemID	PlotFile
Integration Peak List
CompoundID	ItemID	Start	RT	End	Height	Area
CompoundID	ItemID	Spectrum
Peak List
CompoundID	ItemID	m/z	z	Abund	Name	Formula	Ion	Score (DB)	Hits (DB)
Cmd:EndRepeat	ItemID
Cmd:EndRepeat	CompoundID
--- End Of Report ---

## Sheet: Options
	Parameter	Type	Value	Comment
	Use Options	Boolean	TRUE
	Include Title Block	Boolean	TRUE
	Include Header	Boolean	TRUE
	Include Footer	Boolean	TRUE
	Landscape	Boolean	FALSE
	Fit to	Integer	1	Page(s) wide
		Integer	0	Page(s) tall
	Hide Empty Columns	Boolean	TRUE
	Note: The following options will be observed regardless of the Use Options value.
	Hide ID Columns	Boolean	TRUE
	Add Smart Page Breaks and Table Headers	Boolean	TRUE	Use inserting and merging cells to allow adjusting table column widths
	Adjust columns to fit data	Boolean	TRUE
	Protect Results	Boolean	FALSE	not an imported option
	Use Password	Boolean	FALSE	not an imported option
